# Supplementary material for: Effect of B-NIPOx in Experimental Trypanosoma cruzi Infection in Mice
Source: Int J Mol Sci. 2022 Dec 25;24(1):333. doi: 10.3390/ijms24010333 (PMC9820238; doi:10.3390/ijms24010333)
Supplement: Supplementary file 1 [file ijms-24-00333-s001.zip]

Archive with 1 entries (1 files):
- ijms-2102629-supplementary.pdf
